# Supplementary material for: mtIF3 is locally translated in axons and regulates mitochondrial translation for axonal growth
Source: BMC Biol. 2022 Jan 7;20:12. doi: 10.1186/s12915-021-01215-w (PMC8742369; doi:10.1186/s12915-021-01215-w)
Supplement: Supplementary file 7 — Additional file 7. Statistical analysis. Summary of all statistical analysis in this article. [file 12915_2021_1215_MOESM7_ESM.xlsx]

## Sheet: Statistical summary
figure panel	dataset		S-W test (normality)	B-F test (equal variance)	ANOVA	column x row interactions	post hoc	column or row effect
Fig.1D	mtIF3 UTR+CDS	[Time] and [Legend 1,2,3]	n < 10	-	Ordinary Two-way ANOVA RM	p=0.1556	Holm-Sidak	Time	*p=0.0035	55min *2,3=0.0143; 85min *1,2=0.0051; *2,3=0.0051; 90min *1,2=0.0106; *2,3=0.0119; others=ns;
								Drug	p=0.1205
	mtIF3 CDS	[Time] and [Legend 4,5,6]	n < 10	-	Ordinary Two-way ANOVA RM	p=0.6422	Holm-Sidak	Time	*p=0.0294	all=ns;
								Drug	p=0.5036
Fig.1F	mtIF3 UTR+CDS	[Time] and [Legend 1,2,3]	n < 10	-	Ordinary Two-way ANOVA RM	*p<0.0001	Holm-Sidak (old ver. Dunnett)	Time	*p<0.0001	30min *2,3=0.0351; 35min *1,2=0.0421; *2,3=0.0322; 40min *1,2=0.0039; *2,3=0.0026; 45min *1,2=0.0002; *2,3<0.0001; 50min *1,2=0.0005; *2,3=0.0005; 55min *1,2=0.0184; *2,3=0.0184; 60min *1,2=0.0019; *2,3=0.0011; 65min *1,2=0.0039; *2,3=0.0067; 70min *1,2=0.0016; *2,3=0.0031; 75min *1,2<0.0001; *2,3<0.0001; 80min *1,2=0.0028; *2,3=0.0015; 85min *1,2<0.0001; *2,3<0.0001; 90min *1,2=0.0022; *2,3=0.00…
								Drug	*p=0.0125
	Gapdh UTR+CDS	[Time] and [Legend 4,5]	n < 10	-	Ordinary Two-way ANOVA RM	*p=0.0040	Holm-Sidak	Time	p=0.9752	all=ns;
								Drug	p=0.0684
Fig.2C	[Column 1,2,3]		no	*p<0.0001	ART One-way ANOVA	-	Wilcoxon rank-sum	*p<0.0001		*all<0.0001;
Fig.2D	[Column 1,2,3,4,5]		no	*p<0.0001	ART One-way ANOVA	-	Wilcoxon rank-sum	*p<0.0001		*1 and others<0.0001; 2,3=0.2342; *4,5=0.0006;
Fig.2F(left)	[Legend 1,2,3,4]		no	*p<0.0001	ART Two-way ANOVA RM	*p<0.0001	Wilcoxon signed-rank	Drug	*p<0.0001	Before 0min 1,3=ns; 2,3=ns; 3,4=ns; After 0min 1,3=ns; 2,3=ns; 3,4=ns; 30min 1,3=ns; *2,3=0.0018; *3,4=0.0008; 60min *1,3=0.0068; *2,3<0.0001; *3,4<0.0001; 90min *1,3<0.0001; *2,3<0.0001; *3,4<0.0001;
								Time	*p<0.0001
Fig.2F(right)	90min	[Column 1,2,3,4]	no	p=0.3084	ART Two-way ANOVA	*p<0.0001	Wilcoxon rank-sum	Puro	*p<0.0001	*1,2=0.0023; *1,3<0.0001; *1,4=0.0480; *2,3<0.0001; *3,4<0.0001;
								CA	*p<0.0001
Fig.3C	[Column 1~6]		passed	*p=0.0181	ART Two-way ANOVA	*p=0.0255	Wilcoxon rank-sum test	Knockdown	p=0.5301	*1,2=0.0295; 1,3=n.s.; 1,4=n.s.; 4,5=n.s.; 4,6=n.s.; *2,3=0.0052; 5,6=ns;
								Drug	*p=0.0002
Fig.3E	shScramble	[Column 1,2,3] and [Column 4,5,6]	no	*p=0.0046	ART Two-way ANOVA	p=0.9512	Wilcoxon rank-sum	BDNF	*p<0.0001	*1,4<0.0001; *2,5<0.0001; *3,6=0.0004;
								Overexpression	p=0.6904
	shmtIF3	[Column 7,8,9] and [Column 10, 11, 12]	no	p=0.3156	ART Two-way ANOVA	*p=0.0123	Wilcoxon rank-sum	BDNF	*p=0.0073	7,10=ns; *8,11=0.0018; 9,12=ns;
								Overexpression	*p<0.0001
	Ctrl (Vehicle treatment)	[Column 1,2,3] and [Column 7,8,9]	no	*p=0.0021	ART Two-way ANOVA	p=0.4303	Wilcoxon rank-sum	Knockdown	p=0.3442	all=ns;
								Overexpression	p=0.4210
Fig.4B	[Column 1~6]		passed	p=0.4269	Ordinary Two-way ANOVA	p=0.0527	Holm-Sidak	Knockdown	p=0.2739	*1,2=0.0175; *2,3=0.0011; 1,3=ns; 4,5=ns; 5,6=ns; 4,6=ns; 1,4=ns;
								Drug	*p=0.0011
Fig.4D	shScramble	[Column 1,2,3] and [Column 4,5,6]	no	p=0.1216	ART Two-way ANOVA	p=0.3596	Wilcoxon rank-sum	BDNF	*p<0.0001	*1,4<0.0001; *2,5<0.0001; *3,6<0.0001;
								Overexpression	p=0.1043
	shmtIF3	[Column 7,8,9] and [Column 10, 11, 12]	no	p=0.2423	ART Two-way ANOVA	*p<0.0001	Wilcoxon rank-sum	BDNF	*p=0.0002	7,10=ns; *8,11<0.0001; 9,12=ns;
								Overexpression	*p<0.0001
	Ctrl (Vehicle treatment)	[Column 1,2,3] and [Column 7,8,9]	no	p=0.4995	ART Two-way ANOVA	p=0.8289	Wilcoxon rank-sum	Knockdown	p=0.1240	all=ns;
								Overexpression	p=0.8458
Fig.5C	Cell body	[Column 1,2] and [Column 3,4]	no	*p<0.0001	ART two-way ANOVA	***p<0.001	Wilcoxon rank-sum			1,2<0.0001; 1,3<0.0001; 2,4=n.s.; 3,4<0.0001
	Axon	[Column 1,2] and [Column 5,6]	no	*p<0.0001	ART two-way ANOVA	****p<0.0001	Wilcoxon rank-sum			1,2<0.0001; 1,5<0.0001; 2,6<0.0001; 5,6=n.s.
	CA	[Column 3,4] and [Column 5,6]	no	*p<0.0001	ART two-way ANOVA	****p<0.0001	Wilcoxon rank-sum
Fig.5E	shScramble	[Column 1,2,3] and [Column 4,5,6]	no	*p=0.0039	ART Two-way ANOVA	p=0.9638	Wilcoxon rank-sum	BDNF	*p<0.0001	*1,4=0.0266; *2,5=0.0200; *3,6=0.0153;
								Overexpression	p=0.5861
	shmtIF3	[Column 7,8,9] and [Column 10, 11, 12]	no	*p=0.0106	ART Two-way ANOVA	*p=0.0002	Wilcoxon rank-sum	BDNF	*p<0.0001	7,10=ns; *8,11<0.0001; 9,12=ns;
								Overexpression	*p<0.0001
	Ctrl (Vehicle treatment)	[Column 1,2,3] and [Column 7,8,9]	passed	*p=0.0036	ART Two-way ANOVA	*p<0.0001	Wilcoxon rank-sum	Knockdown	*p<0.0001	*1,7<0.0001; *2,8<0.0001; *3,9<0.0001; 1,2=ns; 1,3=ns; 2,3=ns; *7,8<0.0001; *7,9<0.0001; 8,9=ns;
								Overexpression	*p<0.0001

## Sheet: Fig1d
			Time	Cell1	Cell2	Cell3	Cell4	Cell5	Cell6	Cell7	Cell8	Cell9
	5UTR-mtIF3-Dendra2-3UTR	No treat	0	1	1	1	1	1	1	1	1
			5	1.25026	1.28487	0.52924	0.828621	0.71711	0.732987	0.679748	1.12958
			10	1.1628	1.08704	0.725858	0.973307	1.11635	0.584507	0.746656	1.12188
			15	0.978892	1.04639	0.712681	1.03119	0.797587	0.542445	0.601719	1.02812
			20	1.21136	0.970869	1.0066	0.850574	1.19484	0.465719	0.756234	1.18598
			25	1.87614	0.929643	1.09851	0.874089	0.905614	0.790701	0.766859	0.761237
			30	1.90056	1.19225	0.723319	0.881336	1.15883	0.660783	0.87859	1.09378
			35	1.7718	0.957525	0.545878	1.14382	0.801838	0.923997	0.720579	1.26863
			40	1.26999	1.03604	0.687126	1.20033	0.887564	0.689915	0.659853	0.96272
			45	1.68153	0.761375	0.707544	1.24682	1.12131	0.8523	0.884513	1.29284
			50	1.67274	1.13543	0.889552	0.832144	0.937058	0.971317	0.576927	1.02773
			55	1.79873	1.29684	0.908499	1.13076	0.710515	0.719581	0.515176	1.0954
			60	1.63693	1.03911	1.0914	1.22804	0.890379	1.03503	0.500277	1.45435
			65	1.21015	1.17004	0.983726	0.923226	0.931667	1.16802	0.664438	1.10943
			70	1.69573	1.00337	0.603681	1.10359	0.797094	0.898648	0.491294	1.13002
			75	0.939266	1.02032	0.863524	0.961147	0.823269	0.923221	0.616036	1.27784
			80	1.14703	1.17971	0.851735	1.15719	0.813268	0.770077	0.448824	1.17229
			85	0.991599	1.08653	1.06559	1.34693	0.789716	0.742972	0.526244	1.23863
			90	0.895491	1.34552	1.15018	1.70483	0.81677	0.837036	0.666382	1.27845
		BDNF	0	1	1	1	1	1	1
			5	0.747663	0.715296	1.57252	1.22956	1.56392	1.2113
			10	0.685919	0.903952	1.3829	1.3302	1.78405	1.5512
			15	0.56965	0.966379	1.1704	1.27404	1.27481	0.779466
			20	1.04539	0.620265	1.70885	2.02544	1.26648	1.08561
			25	0.543385	0.467662	1.35467	1.52927	1.79231	1.42193
			30	1.21742	0.547918	1.52166	1.46022	1.54306	1.19706
			35	0.605582	0.645093	1.07351	0.93231	1.41271	1.21266
			40	1.41085	0.552554	1.35913	1.17575	0.761456	0.987095
			45	0.729714	0.514363	1.51872	1.14897	1.00161	1.16127
			50	0.944138	0.518461	1.80191	1.21268	1.47371	1.02274
			55	1.04663	0.461009	1.42131	1.00791	2.03044	2.45899
			60	0.943444	0.563371	1.51608	0.926129	0.923365	2.27237
			65	0.77531	0.566735	1.42108	1.21626	1.04564	1.71024
			70	1.44538	0.45682	1.25184	0.772202	1.83149	2.05205
			75	0.943319	0.585268	1.49936	1.03131	1.34573	2.4815
			80	1.0062	1.08255	1.82855	1.12259	1.23775	1.77889
			85	1.46162	1.18859	1.91994	1.21086	1.43422	2.05796
			90	1.245	1.96448	1.70195	1.25352	1.22704	2.44678
		BDNF + Aniso	0	1	1	1	1	1	1	1
			5	0.763641	1.10337	0.855964	0.562773	0.982037	1.0946	0.704358
			10	0.71142	1.33444	1.07794	0.616352	0.908682	0.843169	0.778813
			15	0.899152	1.21879	0.959613	0.981494	1.01162	1.15173	0.582533
			20	0.727007	1.28186	1.44508	1.06419	1.12362	0.857888	0.844331
			25	0.637053	1.4296	0.861926	0.762063	0.560389	0.936189	0.800513
			30	0.53949	1.62715	0.878943	1.63208	1.13112	1.09238	0.760502
			35	0.814711	1.17507	0.897074	1.11223	0.771942	1.04069	0.657712
			40	0.663696	1.19646	0.636922	0.922669	0.798529	0.826877	0.680094
			45	0.723385	1.00284	0.672825	0.784319	1.19388	1.06077	0.605987
			50	0.567579	1.21505	0.748757	0.857498	1.13214	1.23572	0.581684
			55	0.602837	0.897885	0.793868	1.05895	0.707014	1.2483	0.666548
			60	0.483046	0.894169	0.855366	0.886588	1.08006	1.65066	0.755631
			65	0.61194	1.13239	0.722233	1.01052	0.977994	1.62537	1.14657
			70	0.712369	1.12644	0.949939	0.925287	1.96338	1.09262	0.546282
			75	0.522596	1.11339	0.73621	0.745988	0.9767	1.50495	0.53927
			80	0.671579	1.23291	0.913703	0.623513	1.20501	1.13295	0.654757
			85	0.679845	1.37748	1.22989	0.774365	0.886021	1.04728	0.530852
			90	0.827469	1.78078	1.16402	1.20765	1.01571	1.15461	0.56984
	mtIF3-Dendra2	No treat	0	1	1	1	1	1	1	1	1	1
			5	0.757691	1.40093	1.00121	1.37886	0.914025	0.665922	1.43039	0.5341	1.2597
			10	0.548293	1.53021	0.754927	1.79516	2.05946	0.669617	0.81461	0.744847	0.771094
			15	0.737508	1.65348	0.751712	2.23064	1.42766	0.714019	0.859836	0.686656	0.692985
			20	0.536396	1.27744	0.889793	1.96418	1.41364	1.31932	1.01257	0.842208	1.0933
			25	0.722085	1.43352	1.05724	1.36238	1.56107	0.606404	0.833363	0.546319	0.675198
			30	0.726911	1.35387	0.866966	0.833981	1.45736	0.764077	0.952669	0.707469	1.01588
			35	0.506307	1.79643	1.16274	1.12432	1.74842	0.434005	1.25939	0.673081	0.70319
			40	0.411844	1.16209	1.06527	1.00427	1.32807	0.653813	1.70364	0.674305	1.06519
			45	0.567512	1.40666	1.25056	1.33357	1.31242	0.749391	0.947616	0.457309	0.704949
			50	1.06084	1.3001	1.33833	1.81261	1.50453	0.596683	1.15583	0.471921	0.974949
			55	0.716451	1.47378	1.26029	2.77377	1.56362	0.512711	1.13211	0.517768	1.62306
			60	0.556273	1.33492	1.03288	1.82001	0.994256	0.540082	1.05034	0.50003	0.919913
			65	0.75842	1.31277	1.09427	1.75108	1.29986	0.519364	1.40678	0.486915	0.86518
			70	0.507589	1.82102	0.768843	0.887224	1.73422	0.437733	0.848151	0.616918	0.94151
			75	0.441799	1.09615	0.712415	1.35652	1.36937	0.38498	0.888314	0.519238	1.00369
			80	0.434199	1.05696	0.883751	1.66884	0.745364	0.659657	0.965941	0.483419	1.04264
			85	0.456368	1.16647	0.748039	1.14881	0.874951	0.338438	0.788407	0.826592	0.68689
			90	0.48586	1.52711	0.621791	1.38989	1.0961	0.313368	0.788178	0.438908	1.17133
		BDNF	0	1	1	1	1	1	1	1	1
			5	1.25485	0.798616	0.989391	1.03767	0.666157	0.936873	0.936106	1.52417
			10	0.932835	0.956187	1.0516	0.773555	0.822237	1.1035	0.640055	1.23424
			15	1.05448	1.5615	0.922172	0.870916	0.924777	0.547565	0.599913	1.13832
			20	0.80251	0.967815	0.979013	0.652156	0.960033	1.64324	0.667236	1.21315
			25	0.954956	0.982615	1.20345	0.713254	1.0327	1.0093	0.722282	1.25505
			30	0.934643	0.652945	0.689092	0.818592	0.955615	1.12178	0.750784	0.912559
			35	0.849336	0.95585	0.850343	0.885809	0.748906	2.51793	0.708855	0.936007
			40	0.84111	1.36817	0.945885	0.789975	0.845225	1.94352	0.643143	1.02059
			45	0.837059	1.27025	0.711214	0.706635	0.981202	0.628841	0.602325	0.876479
			50	0.823446	1.50063	0.891519	0.661717	0.936147	1.45433	0.6361	1.15544
			55	0.999854	1.77639	1.04121	0.774346	0.789426	1.56335	0.555288	0.853368
			60	0.830354	1.81865	0.940757	1.04844	0.870252	1.20726	0.477426	1.13188
			65	0.652241	1.28103	0.738257	0.727041	1.19455	0.987145	0.638414	1.27878
			70	0.72596	1.20631	0.870815	1.08087	0.815633	0.997637	0.571652	0.908346
			75	0.96513	1.26196	0.734802	0.892946	0.823367	0.619051	0.614179	0.996528
			80	0.986989	1.22062	0.712494	0.828827	0.789399	0.679967	0.652067	0.957554
			85	0.766321	1.55701	0.636894	0.698186	0.992053	0.662942	0.597256	1.14376
			90	0.677817	1.47946	0.716284	0.597153	0.818516	0.793574	0.64588	0.783331
		BDNF + Aniso	0	1	1	1	1	1	1	1	1
			5	0.900158	1.06186	1.26453	1.50386	0.948684	0.927291	0.876357	1.02014
			10	0.915229	1.01032	1.39467	1.31467	1.07154	0.857112	1.39195	0.912954
			15	1.0879	1.08748	1.18063	1.44642	0.839482	0.880778	2.00115	0.906485
			20	1.04343	1.35205	1.27461	0.975801	0.826356	0.856453	1.68969	0.950781
			25	1.02608	1.26661	1.1122	1.1113	0.759728	0.684305	1.33481	1.04735
			30	1.29065	1.62514	1.24887	1.37943	0.595962	0.78471	1.66804	1.14124
			35	0.97653	1.24202	1.02112	1.36327	0.737283	0.57017	1.12804	1.04945
			40	0.913361	1.40337	1.27296	1.25775	0.695112	1.01775	1.52855	1.15964
			45	0.957727	1.53662	1.19016	0.875462	0.874457	0.764473	1.00321	0.945482
			50	1.03068	1.59132	1.08257	1.16951	1.01837	0.677917	1.21125	1.05683
			55	1.07595	1.31952	1.01807	1.49048	0.716049	0.786888	1.0635	1.10206
			60	1.0648	1.19151	1.2701	0.95513	0.860843	1.19019	1.43954	1.13883
			65	1.23475	2.27083	1.25114	1.18342	0.750769	0.666142	1.26326	1.14585
			70	1.27477	1.66717	1.42853	1.3501	0.70958	0.591097	1.04391	1.18084
			75	0.971521	1.52758	0.991811	1.06641	0.728731	0.590697	1.24024	0.970273
			80	1.2699	1.44161	1.18323	1.00867	0.853675	0.749547	1.37512	1.10071
			85	1.42437	1.18449	1.58877	1.08364	0.745725	0.668381	1.41731	0.990203
			90	1.24342	1.61206	1.15755	1.14434	0.740827	0.583204	0.932901	1.04068

## Sheet: Fig1f
		Time	Cell1	Cell2	Cell3	Cell4	Cell5	Cell6	Cell7	Cell8	Cell9	Cell10
	No treat	0	1	1	1	1	1	1
		5	1.00975	1.06821	1.15559	1.52363	1.0813	0.975207
		10	1.12284	1.04192	1.19212	1.55643	1.05053	1.09744
		15	1.21023	1.30652	1.33115	1.59969	1.0834	1.08552
		20	1.1425	1.67279	1.28411	1.69382	1.05871	1.08572
		25	1.36587	1.58216	1.25088	1.55037	0.967218	1.10085
		30	1.32022	1.77835	1.23717	1.60431	0.976756	1.11049
		35	1.21243	1.65602	1.20036	1.52821	0.957787	1.15338
		40	1.27498	1.7259	1.24706	1.30897	0.981467	1.07362
		45	1.31537	1.84593	1.30598	1.2544	0.936825	1.1697
		50	1.27747	1.51124	1.31641	1.32257	0.882395	1.08447
		55	1.18996	1.75807	1.43013	1.31753	0.883621	1.11697
		60	1.21049	1.8678	1.48289	1.2666	0.928336	1.09686
		65	1.15118	1.45608	1.46012	1.10919	0.936629	1.08762
		70	1.31879	1.50376	1.37766	1.08514	0.904207	1.09242
		75	1.1961	1.67004	1.40887	1.19541	0.941064	1.01091
		80	1.33092	1.63517	1.53105	1.23707	0.979417	1.06697
		85	1.26978	1.68118	1.51706	1.20811	1.00825	1.05747
		90	1.1551	1.75764	1.42205	1.30068	0.982665	1.05284
	BDNF	0	1	1	1	1	1	1
		5	1.15538	1.2471	1.21466	1.33348	0.987289	0.563053
		10	1.21	1.45431	1.46233	1.39615	1.05343	0.587538
		15	1.30014	1.37777	1.00236	1.39328	1.14725	0.989288
		20	1.47392	1.51513	1.69686	1.53438	1.17162	1.19859
		25	1.64632	1.71148	2.34864	1.52947	1.20406	1.19263
		30	1.73962	2.09214	2.62902	1.53405	1.31288	1.24047
		35	1.73721	2.35853	2.21346	1.71081	1.39802	1.42297
		40	1.66527	2.43029	3.09665	1.70838	1.38723	1.54868
		45	1.82627	2.44467	4.0442	1.73383	1.52012	1.56384
		50	1.70766	2.71819	2.81463	1.91646	1.54547	1.70065
		55	1.90846	2.45385	1.83684	1.84215	1.5389	1.75766
		60	1.8339	2.96592	2.14557	2.00434	1.53382	1.8816
		65	1.71012	2.57676	1.9062	1.96655	1.52659	1.90548
		70	1.89717	2.82782	1.72699	1.93021	1.57562	2.0477
		75	1.84707	3.20274	2.70416	1.8509	1.50382	2.12528
		80	1.57225	2.51636	2.3925	1.89839	1.5701	2.18559
		85	1.67741	2.33299	3.76587	1.98518	1.5648	2.30661
		90	1.72797	2.10657	2.74472	1.91181	1.52947	2.10311
	BDNF + Aniso	0	1	1	1	1	1	1	1	1	1	1
		5	1.12613	1.60679	1.0679	1.04285	1.04927	0.891916	1.03575	1.01965	1.04058	1.24545
		10	1.27378	2.01406	1.15541	1.02947	1.02231	0.983153	1.01981	1.00223	1.00664	1.31085
		15	1.37584	2.4729	1.28992	1.0303	0.999802	0.929221	1.04606	1.01731	1.00307	1.24166
		20	1.43878	2.34093	1.39212	1.03808	1.00379	0.996174	1.15139	1.07852	1.07554	1.25748
		25	1.50159	2.32824	1.4803	0.951918	1.11978	0.936615	1.1901	0.993138	1.07022	1.30246
		30	1.43056	1.86515	1.5718	0.941512	1.05523	1.01248	1.18722	1.04915	1.08184	1.27777
		35	1.3507	2.30944	1.61066	0.928967	0.944012	0.936411	1.28576	1.06582	1.12857	1.33801
		40	1.30891	2.16247	1.76431	0.926799	1.05702	0.947602	1.37	1.07039	1.06251	1.28851
		45	1.25791	2.33573	1.79204	0.970332	1.06422	0.976825	1.34094	1.01359	1.14392	1.32973
		50	1.17367	2.36193	1.77935	0.951016	0.96083	0.907997	1.415	0.937078	1.09497	1.38662
		55	1.21633	2.34442	1.84132	0.976115	1.11059	0.893563	1.41754	1.01324	1.09287	1.43034
		60	1.27406	2.11376	1.95312	0.925936	1.15987	0.880597	1.43542	1.00815	1.14038	1.45948
		65	1.43696	2.11476	1.91092	0.987593	1.0154	0.955261	1.39796	1.01194	1.15333	1.37223
		70	1.35988	2.0092	2.06981	0.989023	1.13594	0.928807	1.50677	1.09376	1.20019	1.27559
		75	1.373	2.15928	2.13319	1.00928	1.09233	0.866807	1.48149	1.04562	1.18319	1.00826
		80	1.37898	2.00729	2.02437	0.996531	1.15148	0.861926	1.4941	0.983905	1.19537	1.04254
		85	1.37658	1.58104	2.14412	0.971538	1.12679	0.87473	1.45889	0.999148	1.23651	0.981442
		90	1.46591	1.65835	2.18749	0.978138	1.05048	0.925061	1.53477	1.02004	1.18065	0.941686
	GAPDH	0	1	1	1	1	1	1	1
		5	1.03223	1.01192	0.340999	0.97979	0.87565	0.942967	1.1429
		10	1.17696	0.96685	0.353928	0.877998	0.854691	0.81826	1.29804
		15	1.12341	0.911793	0.489118	0.883932	0.911899	0.710579	1.34183
		20	1.14201	0.856826	0.434346	0.839641	0.997613	0.645008	1.2645
		25	1.14805	0.836642	0.301122	0.967006	0.963217	0.557699	1.21434
		30	1.0886	0.684878	0.679358	0.882804	0.940034	0.644238	1.13778
		35	1.00695	0.910448	0.707146	0.969613	0.929082	0.573618	1.10691
		40	0.98374	0.710471	0.572823	0.96847	0.857789	0.55252	1.14349
		45	0.912665	0.772732	0.513879	1.08542	0.826465	0.518272	1.01748
		50	0.84559	0.71058	0.441246	1.01463	0.837828	0.515929	1.02789
		55	0.817808	0.71377	0.494483	1.05768	0.777676	0.533987	1.15769
		60	0.791833	0.712656	0.338081	1.1101	0.76504	0.545201	1.22416
		65	0.753127	0.68893	0.309233	1.06014	0.740929	0.631116	1.25542
		70	0.76078	0.640378	0.277197	0.969252	0.676095	0.611979	1.22737
		75	0.665302	0.641815	0.822729	0.984547	0.708139	0.660953	1.23546
		80	0.662213	0.625367	0.685742	1.04988	0.652169	0.648933	1.15803
		85	0.712482	0.696888	0.784921	1.01912	0.672835	0.717774	1.25317
		90	0.597169	0.621049	0.970131	1.11578	0.651437	0.734726	1.30267
	GAPDH + BDNF	0	1	1	1	1	1	1	1	1
		5	0.876808	0.999164	1.08781	0.696069	0.902125	1.13234	0.86271	1.08794
		10	0.954726	1.02554	1.058	0.670146	0.911939	1.09602	0.816283	1.24854
		15	0.900604	1.04258	1.08512	0.780076	0.969466	1.34225	0.773833	1.2957
		20	0.966757	1.1614	1.08246	0.715191	0.996378	1.29912	0.750782	1.45253
		25	0.970202	1.20677	1.0678	0.754907	0.964788	1.14266	0.816868	1.6258
		30	0.97531	0.951897	1.11629	0.82927	1.0072	1.2997	0.822593	1.62972
		35	0.970098	1.01113	1.10661	0.836679	0.960822	1.29719	0.859314	1.55877
		40	0.98142	1.01874	1.13876	0.795931	0.924342	1.10238	0.85196	1.56337
		45	0.97178	1.05399	1.14495	0.765401	0.914643	1.1975	0.913367	1.62611
		50	1.00656	1.16254	1.13498	0.877971	0.894489	1.16094	0.839557	1.64399
		55	1.01233	1.07686	1.15532	0.838985	0.977664	1.15926	0.89471	1.67965
		60	1.01142	1.06108	1.15808	0.889198	0.988723	0.8912	0.947464	1.71403
		65	1.02016	0.899513	1.14899	0.822866	1.11025	1.06902	0.977564	1.73778
		70	1.04953	0.813083	1.18545	0.879269	1.21369	1.04183	0.974853	1.68723
		75	1.00095	0.95184	1.13592	0.991683	1.01563	0.802698	0.893058	1.64143
		80	0.999194	0.948667	1.13983	0.90439	0.938655	0.91934	1.07068	1.75999
		85	1.01481	0.925987	1.22039	1.0084	1.09316	0.827195	1.02753	1.79685
		90	1.02061	0.859955	1.18379	0.979211	1.11203	0.99592	1.0012	1.78179

## Sheet: Fig2c
pcDNA	S6L2	S16L50
intensity	intensity	intensity
0.253481	0.928936	0.398042
0.246891	0.864148	0.626123
0.169181	0.895832	0.430081
0.178707	0.620965	1.44586
0.173732	1.15853	0.697075
0.176755	1.04148	0.67727
0.276914	0.658743	0.221214
0.209186	0.331501	1.01994
0.164413	0.565377	0.328789
0.189826	0.534591	0.614225
0.217978	0.413828	0.224272
0.176576	1.16467	0.3813
0.228496	1.62904	0.299408
0.178126	0.622834	0.430799
0.23271	1.93632	0.593373
0.244019	1.47833	0.637597
0.293578	0.921971	0.215146
0.329104	0.672203	0.354136
0.300663	0.340617	1.10327
0.177089	0.863187	1.05142
0.223185	1.78392	0.427513
0.225633	0.893673	0.803872
0.322826	0.495004	0.355999
0.275567	2.47518	0.37037
0.233645	2.63244	1.15653
0.242836	0.72809	0.764606
0.238203	0.483232	1.6374
0.227786	0.391163	0.859027
0.227999	0.848223	0.477669
0.194213	0.745058	0.528395
0.197454	0.684462	0.932372
0.215002	0.586288	0.362965
0.183577	0.317556	0.284136
0.181515	0.94635	0.515237
0.196837	0.599479	0.491917
0.277429	0.336267	0.59006
0.24131	0.312828	0.593761
0.208034	0.447472	0.64625
0.258975	1.79517	0.846299
0.26653	2.69905	0.359759
0.37019	1.34764	1.17865
0.307951	1.64425	2.02663
0.268329	1.85722	0.493729
0.303927	1.15556	0.527794
0.277483	0.376609	0.489971
0.396216	0.490453	0.400027
0.402684	0.395803	0.335678
0.316429	1.54515	0.289789
0.35125	1.37092	0.431094
0.323514	1.40278	0.548126
0.314829	0.999292	0.341625
0.395989	1.57032	0.398801
0.339824	0.21715	0.342715
0.396552	0.416043	0.219717
0.42489	0.484409	0.214
0.476471	0.503753	0.356127
0.402722	0.596717	0.497604
0.390459	0.394394	0.26846
0.335589	0.941003	0.222713
0.413484	0.942424	0.438881
0.363306	0.505053	0.427213
0.474748	0.672705	0.60544
0.433964	1.94872	0.300866
0.310497	0.465961	0.264267
0.298966	0.626698	0.403738
0.321173	0.405686	0.746161
0.353637	1.81856	0.794723
0.305278	0.733481	0.420254
0.330841	0.386164	0.627568
0.433735	0.424247	0.860087
0.422691	1.0865	0.340001
0.279722	1.21379	0.957032
0.337142	2.80664	0.84107
0.277131	1.18546	1.04925
0.290044	0.582216	0.817445
0.284042	0.358273	1.29517
0.300637	0.973876	1.3455
0.158858	0.800258	0.378963
0.160329	0.457333	0.896916
0.152711	0.434201	0.753437
0.146536	0.751777	1.38386
0.157431	1.3546	2.5154
0.22634	1.40193	0.458962
0.148573	1.26939	0.73799
0.156134	3.56874	0.363705
0.158849	1.59597	0.626224
0.172035	2.86425	0.415469
0.149998	0.569792	0.357244
0.166025	0.775546	0.348873
0.169348	2.25394	0.3792
0.129155	0.932102	0.794967
0.146609	1.19419	0.865618
0.134099	0.521221	0.590638
0.131784	1.08069	0.66701
0.140948	1.84791	0.41399
0.149875	2.50774	0.403306
0.16905	0.520558	0.598833
0.169254	0.708314	0.499836
0.190944	0.585537	0.408508
0.131994	0.843091	0.507862
	0.575428	0.664973
	0.522114	0.523136
	0.373438	0.78241
	0.397426	0.410135
	1.06538	0.610502
	0.312989	0.572653
	0.494749	1.22799
	0.659334	1.27082
	1.33162	0.296255
	0.912163	0.37782
	2.60285	0.31417
	2.53443	0.582234
	0.576633	1.78812
	1.58049	0.474715
	0.907236	0.432293
	0.455906	0.531497
	2.36919	1.36887
	0.560196	0.340558
	0.699141	0.328629
	0.461722	0.659407
	1.10494	0.577155
	0.543713	0.5151
	0.504262	0.446565
	0.378979	0.224214
	0.709904	0.292764
	1.61578	0.253856
	0.587125	0.288363
	1.17071	0.425966
	0.994667	0.798493
	1.41226	0.881006
	1.38688	0.847151
	1.22247	0.966163
	0.44685	1.12689
		0.269899
		0.655001
		0.290601
		0.748181
		0.420901
		0.500356
		1.02427
		0.253217
		0.233541
		0.349746

## Sheet: Fig2d
pcDNA	S6	L2	S16	L50
intensity	intensity	intensity	intensity	intensity
0.225937	0.796837	0.477908	1.15521	0.72213
0.265302	0.789967	0.658061	1.57651	0.686039
0.264859	0.952085	0.633258	1.74949	1.13246
0.243119	1.17743	0.6473	1.4541	1.40032
0.217727	0.752738	0.63696	1.99882	1.57151
0.181892	1.1825	1.54316	0.79816	1.19047
0.221725	1.56722	0.946618	0.516822	1.41308
0.310869	1.06763	0.876102	0.481295	1.59682
0.252686	0.805715	0.959397	0.782828	0.639772
0.264375	1.02181	1.02059	0.806964	0.989677
0.259763	0.828417	0.655078	0.824458	1.26532
0.190018	0.737785	0.738985	1.23301	1.23414
0.235753	0.863846	0.954046	1.22651	1.18446
0.222915	0.986762	0.792471	1.41288	0.974287
0.218981	1.27872	1.26335	1.48257	1.01785
0.233142	1.62701	1.80108	1.36907	1.22033
0.206612	1.66515	0.604173	1.37052	0.983709
0.19642	0.954398	1.73176	1.03493	0.988008
0.199079	1.47039	1.46171	0.940568	2.84609
0.196377	0.661341	1.47901	0.632741	1.74169
0.191494	0.827056	1.29966	1.57429	1.99655
0.169062	0.496268	1.35954	1.41255	1.37818
0.185165	0.488924	1.33898	2.52002	1.544
0.240189	1.08722	1.53922	1.669	1.93719
0.265301	1.28876	0.907755	1.26441	1.62435
0.259115	1.02929	1.15471	0.740543	2.80312
0.189056	0.781566	0.474716	1.08633	1.64835
0.177833	0.968127	0.696399	0.990744	2.62058
0.176984	0.663336	1.5656	1.14083	1.19782
0.250848	0.725155	0.828578	2.79859	1.2966
0.19719	1.09702	0.58698	1.03147	2.10955
0.19896	0.467225	1.39419	0.838291	0.914537
0.22389	0.738112	1.06143	1.36419	1.49569
0.267406	0.621998	0.932789	0.775875	0.797569
0.264956	0.708729	1.43355	0.909979	3.44345
0.209608	0.460747	2.0125	0.922378	1.10378
0.166163	0.435908	1.22653	0.603045	1.27708
0.206658	0.631549	1.7062	1.23022	0.765454
0.185595	0.652721	1.55871	1.65963	1.65091
0.121892	1.49117	1.96076	1.39683	1.05253
0.150511	1.56112	0.830825	1.26556	1.38251
0.1427	1.11665	0.725058	0.814546
0.135784	0.971793	0.57998	1.60063
0.167283	0.805166	0.868179	1.64344
0.176966	1.04061	0.923478	2.2482
0.134997	1.08771	0.584285	1.04391
0.151143	1.0567	2.03128	0.997384
0.11935	1.70126	2.47187	0.714204
0.178074	1.91859	1.38169	1.30322
0.162251	1.55048	1.5461	0.66738
0.15222	1.18672	0.653578	0.941387
0.180554	1.15457	0.458956	0.630577
0.161708	1.25104	0.465155	0.953164
0.171696	1.19602	0.331783	0.816861
0.18274	0.754123	0.39848	0.762125
0.223062	1.08503	0.907587	0.982155
0.189736	1.16291	0.579682	1.81156
0.231584	0.691564	0.885353
0.203631	0.831679	0.694942
0.198988	0.760025	0.554127
0.161489	0.64821	0.733965
0.177592	1.57996	0.932553
0.12804	1.07136	0.559623
	1.2248	0.804415
	0.847215	0.654608
	0.805751	0.766197
	0.687333	0.588492
	1.03454	0.625336
	0.700164	1.27557
	1.21104	1.02704
	0.731721
	1.51706
	1.25846
	0.95311
	0.815957
	1.18093

## Sheet: Fig2f (left)
Vehicle_Vehicle	Vehicle_Vehicle	Vehicle_Vehicle	Vehicle_Vehicle	Vehicle_Vehicle	Vehicle_Vehicle			Puro_Vehicle	Puro_Vehicle	Puro_Vehicle	Puro_Vehicle	Puro_Vehicle	Puro_Vehicle			Vehicle_CA	Vehicle_CA	Vehicle_CA	Vehicle_CA	Vehicle_CA	Vehicle_CA			Puro_CA	Puro_CA	Puro_CA	Puro_CA	Puro_CA	Puro_CA
before30min	0min	0min_after	30min	60min	90min			before30min	0min	0min_after	30min	60min	90min			before30min	0min	0min_after	30min	60min	90min			before30min	0min	0min_after	30min	60min	90min
1	1.06239	1.04787	1.29208	1.06305	1.02743			1	0.98762	0.926474	0.972652	0.896211	0.907309			1	0.917719	1.22537	1.13117	1.30694	1.46734			1	1.11325	1.09304	0.917001	0.913571	0.78201
1	1.07485	1.13065	1.05852	1.17283	1.20363			1	0.923993	0.959699	0.97083	0.921928	0.820538			1	0.974181	1.16633	1.21143	1.33527	1.51808			1	1.06378	1.08356	1.05192	0.989586	1.00842
1	1.02654	1.00169	0.977898	0.973846	1.04663			1	1.08082	1.10533	1.30191	1.20418	1.02721			1	1.07994	0.964904	1.09381	1.53941	1.38478			1	0.927146	0.934508	1.09088	1.04822	0.998963
1	0.984517	0.9172	0.937018	0.934034	0.961569			1	1.0097	0.973609	0.982452	1.07029	0.972629			1	1.08797	1.09206	1.21799	1.28581	1.34473			1	0.951997	1.04463	0.843584	0.851884	1.00389
1	1.03983	0.924197	0.958352	0.919375	0.860791			1	1.19438	0.955643	0.969953	0.893551	0.997869			1	1.16483	1.09973	1.23579	1.61631	1.60859			1	1.11739	1.06851	1.05284	0.993983	0.813327
1	0.996644	1.02973	0.996006	1.03115	1.03472			1	1.07183	0.885001	1.02446	0.885332	0.92092			1	0.98882	0.924434	1.10775	1.38753	1.34249			1	1.13179	1.05346	1.13747	1.22729	1.16871
1	1.02251	1.01856	2.77195	1.05857	1.10102			1	0.934846	1.12447	1.18815	1.00073	1.13693			1	1.05983	1.05386	1.08205	1.23999	1.16684			1	0.968954	1.1453	1.03901	1.11887	1.05302
1	1.04347	0.985602	0.946092	0.984145	0.941572			1	0.980948	0.88845	0.893532	0.68406	0.636509			1	1.02203	1.15924	1.33599	1.41257	1.61808			1	0.980575	1.03515	0.834279	0.958143	0.980832
1	1.02407	1.00614	0.988649	1.08316	1.03096			1	0.984532	0.93766	1.07967	0.975032	0.966966			1	1.24436	1.21244	1.4239	1.75904	1.91075			1	1.06553	1.07498	1.00879	0.897337	0.975479
1	1.04011	1.08586	1.0911	1.14251	1.19796			1	1.03821	1.10338	1.06221	0.96774	0.93976			1	1.08471	1.1059	1.14344	1.17653	1.23449			1	0.867791	1.0332	0.944086	0.96978	0.948555
1	1.04678	1.06538	0.98792	1.12077	1.11572			1	1.00951	0.969134	0.973114	1.05507	1.02664			1	1.04688	1.1012	1.23423	1.27597	1.37334			1	1.08111	1.08009	1.27676	1.28845	1.25023
1	0.895361	1.05009	1.05501	1.02944	1.07813			1	0.965525	0.966855	0.97324	0.942032	0.848925			1	1.09511	1.14676	1.23766	1.32152	1.42227			1	1.0448	0.998891	1.02866	0.968942	0.94628
1	0.890689	0.949919	0.960836	0.97206	0.980901			1	0.981184	0.942138	0.939124	0.934067	0.926623			1	0.962597	1.05947	1.07576	1.13093	1.20464			1	0.994318	1.08627	0.983268	1.01009	0.94902
1	0.915369	0.98588	1.02445	1.17484	1.14543			1	1.00958	1.14858	1.19056	1.04067	0.91323			1	1.13032	1.11712	1.00586	1.07393	1.15329			1	1.19893	0.987942	1.14686	1.03733	0.916338
1	1.05512	1.05321	1.1629	1.07593	1.21868			1	1.02733	1.17367	1.24981	1.15074	1.12772			1	1.10915	1.11206	1.2662	1.21402	1.29093			1	0.964156	1.22667	1.06437	1.13646	1.02043
1	1.09868	1.2896	0.97039	0.951766	1.17904			1	0.960182	1.06756	1.01714	0.957934	1.98525			1	0.985203	0.948474	1.3198	1.57065	1.62078			1	0.972426	1.00302	1.04108	0.947282	1.04323
1	1.26245	1.18655	1.31875	1.28975	1.42372			1	0.972888	1.09594	1.02883	1.05116	1.01796			1	1.17373	1.13287	1.2289	1.34301	1.40934			1	1.10296	1.08854	1.09901	1.11786	1.08298
1	1.18444	1.16776	1.12074	1.15032	1.15233			1	1.05346	1.11157	1.11172	1.08175	1.03221			1	1.1907	1.31411	1.30894	1.44961	1.53833			1	0.876806	0.839964	0.81078	0.966116	0.870383
1	0.948214	1.08928	1.08683	1.0618	1.0356			1	1.11235	0.949024	0.839968	1.04608	0.888974			1	1.08742	1.0736	1.19185	1.36288	1.27856			1	0.983636	0.933262	0.958973	0.93818	0.945602
1	1.06526	0.981437	1.06868	0.989366	1.06639			1	1.0244	1.00017	1.00682	1.00548	1.00191			1	1.21228	1.28141	1.2598	1.42302	1.42994			1	0.921458	0.881658	0.865276	0.723156	0.909444
1	1.11076	1.23843	1.1867	1.10578	1.22969			1	0.985262	1.00073	0.999446	0.929437	0.821052			1	1.08838	1.30522	1.43391	1.58329	2.03363			1	1.05094	1.0552	1.08681	1.07138	1.03681
1	1.04295	0.859757	0.765483	0.774683	0.781475			1	1.04168	0.953962	1.12984	1.08784	1.0424			1	1.09541	1.17627	1.22678	1.28189	1.2588			1	0.944569	1.16607	1.21338	1.27482	1.29192
1	1.15313	1.10518	1.0815	0.986159	1.05848			1	0.991337	0.99967	1.03222	1.05372	1.01454
1	1.13094	1.07893	1.33158	1.21445	1.11143			1	1.18923	1.28569	1.15133	1.18048	0.989925
1	1.07307	1.23317	1.27549	1.32417	1.23152
1	1.02798	1.07213	1.0633	1.06311	1.05479

## Sheet: Fig2f (right)
Vehicle	Puro		Vehicle	Puro
V	V		CA	CA
1.02743	0.907309		1.46734	0.78201
1.20363	0.820538		1.51808	1.00842
1.04663	1.02721		1.38478	0.998963
0.961569	0.972629		1.34473	1.00389
0.860791	0.997869		1.60859	0.813327
1.03472	0.92092		1.34249	1.16871
1.10102	1.13693		1.16684	1.05302
0.941572	0.636509		1.61808	0.980832
1.03096	0.966966		1.91075	0.975479
1.19796	0.93976		1.23449	0.948555
1.11572	1.02664		1.37334	1.25023
1.07813	0.848925		1.42227	0.94628
0.980901	0.926623		1.20464	0.94902
1.14543	0.91323		1.15329	0.916338
1.21868	1.12772		1.29093	1.02043
1.17904	1.98525		1.62078	1.04323
1.42372	1.01796		1.40934	1.08298
1.15233	1.03221		1.53833	0.870383
1.0356	0.888974		1.27856	0.945602
1.06639	1.00191		1.42994	0.909444
1.22969	0.821052		2.03363	1.03681
0.781475	1.0424		1.2588	1.29192
1.05848	1.01454
1.11143	0.989925
1.23152
1.05479

## Sheet: Fig3c
	Control shRNA	Control shRNA +BDNF	Control shRNA +BDNF +CHX	mtIF3 shRNA	mtIF3 shRNA +BDNF	mtIF3 shRNA +BDNF +CHX
	0.68949	0.98191	1.22316	1.28471	1.13294	1.25199
	0.82768	1.37734	1.43805	1.25216	1.16614	1.28489
	1.02584	1.58439	0.86411	1.12198	1.30815	1.23132
	1.37649	1.87126	0.98183	1.31896	1.0843	1.02037
	0.86548	1.38002	0.84056	1.12621	1.04085	0.85144
	0.60371	1.36329	0.762	1.11907	1.2427	0.7924
	1.05711	1.17021	1.03019	1.12727	1.18666	1.38059
	1.17893	1.5686	0.50181	0.99506	0.99218	0.6642
	1.14368	1.16816	0.85874	0.83416	1.01079	1.18454
	1.5057	1.57083	1.1187	1.07278	1.41118	1.4146
	0.99095	1.26961	0.67589	0.94581	1.15527	0.83143
	1.14044	0.93548	1.30367	1.1216	1.20117
	0.83787	1.47075		1.21153	1.42353
	1.34906	1.25785		1.3616	1.16688
	1.45547	1.83899		1.23859
	1.30418	1.87961
	0.92263	1.52612
	1.22278	1.20846
	0.89608	0.99157
	1.13304	1.17687
	1.63286	1.65425

## Sheet: Fig3e
	Control shRNA +3xFLAG	Control shRNA +3xFLAG +BDNF	Control shRNA +5UTR-mtIF3-3xFLAG-3UTR	Control shRNA +5UTR-mtIF3-3xFLAG-3UTR +BDNF	Control shRNA +mtIF3-3xFLAG	Control shRNA +mtIF3-3xFLAG +BDNF	mtIF3 shRNA +3xFLAG	mtIF3 shRNA +3xFLAG +BDNF	mtIF3 shRNA +5UTR-mtIF3-3xFLAG-3UTR	mtIF3 shRNA +5UTR-mtIF3-3xFLAG-3UTR +BDNF	mtIF3 shRNA +mtIF3-3xFLAG	mtIF3 shRNA +mtIF3-3xFLAG +BDNF
	1.0264	1.50755	0.91928	1.13587	1.43345	1.26272	0.71422	0.984	0.89727	1.43513	0.88344	0.83748
	1.09301	1.05319	0.98339	1.40558	0.96928	1.11502	1.07498	1.10251	0.93784	1.0584	1.34846	0.69483
	0.87087	1.24968	0.99595	1.16339	0.98583	1.27915	0.65449	0.78674	1.17607	1.92771	0.69947	0.86774
	1.04399	1.15726	1.01154	1.65819	0.89972	1.48172	1.22619	0.90826	1.0987	1.30733	1.00922	0.51813
	1.10421	1.36708	1.02399	1.16305	1.59505	1.25598	1.10968	1.23807	1.193	1.27882	0.62151	2.33211
	0.95167	1.15443	0.95899	1.20403	0.77483	1.50161	0.49219	0.67638	1.1878	1.31931	0.97369	0.90188
	0.91743	1.5904	0.82565	1.04368	0.83517	1.22725	0.97065	0.97913	1.04147	1.43332	0.90183	0.98481
	0.82633	1.1148	1.13369	1.30184	1.10635	1.28649	0.7597	1.13791	1.16761	1.16549	0.86209	0.90846
	0.9666	1.08856	0.97892	0.93791	1.23508	1.10507	0.50705	0.76314	0.81754	1.84532	1.19479	1.14328
	1.27575	1.17755	1.04142	1.49013	0.83287	1.03767	0.70616	0.78634	1.13274	1.71818	0.73009	0.92611
	1.17553	1.59052	1.15777	0.96965	0.93083	1.21741	0.71136	1.0157	0.77724	0.77184	0.81702	1.21287
	0.93713	1.79252	1.16651	1.29582	1.19281	1.30887	1.35098	1.13717	1.13121	1.02733	0.98077	1.01683
	0.98358	1.19507	0.71266	1.15454	0.88223	1.13903	0.76689	0.76455	0.83063	1.18166	1.02935	1.26924
	0.93219	1.53989	0.93602	1.43212	0.77946	1.13032	0.89978	0.94822	1.19022	0.97284	1.22888	1.31566
	0.84741	1.0558	1.23765	1.46131	1.26415	0.97824	1.31847	0.90606	0.72461	0.9477	1.78974	1.15833
	0.96161	1.32741	1.29258	1.54066	0.76503	1.31373	1.22544	0.86303	1.04271	1.36992	1.14699	1.02644
	1.0031	1.35604	1.49824	1.37702	1.22025	0.95367	0.91312	0.83171	1.06045	1.07637	1.24964	1.14241
	0.93447	0.89922	0.86875	1.05007	0.99062	1.00306	0.97899	1.95533	0.96296	1.04135	0.95215	0.85546
	1.00093	1.59934	1.19297	1.51867	0.88927	1.23458	0.75118	0.66798	1.257	1.42171	0.65815	0.77859
	0.96873	1.39894	0.72414	1.05153	0.80643	1.15393	1.19112	0.96602	1.16308	0.91994	1.38396	0.90352
	0.9319	1.3161	0.96215	1.17233	0.73011	1.12667	0.87835	1.21822	0.90549	1.1647	0.9575	1.16425
	0.85233	1.24516	0.89605	1.68478	1.12481	1.14029	1.04117	1.01144	0.9847	0.99296	1.21046	0.94336
	1.18694	1.08411	1.38902	1.31335	1.10719	1.25892	1.1358	1.17206	0.87559	1.25461	1.11531	1.06604
	0.90913	0.77532	1.02	1.02372	0.79241	1.32002	1.01858	0.88694	1.16324	1.30643	1.06106	1.15102
	0.94589	1.62253	0.95447	1.10453	1.68193	1.57469	0.80362	0.93676	0.78491	1.17911	1.18386
	0.95814	1.2637	0.61454	1.77712	0.7378	1.19379	1.18779	1.23391	1.01408	1.59998	1.10798
	1.02389	0.94657	0.9193	1.06993	1.15268	1.59191	1.36386	0.5733	1.35687	1.09507	0.94493
	0.98209	0.95583	0.92998		0.78848	0.96894	0.94336	0.96843	0.7345	1.19976	0.77485
	1.14543	0.87072	0.70392		1.2621	1.06382	1.00011	1.08225	1.1004	2.13803	0.97325
	0.8161	1.24853	0.96788		1.07805		1.17765		0.92491	0.87724	0.73977
	1.05528	1.04973	1.04186		0.85075		0.85909		1.27077	1.60372	0.97843
	1.2243		0.93584		0.86726				1.31184	1.11981	1.11694
	1.01833		0.77856		0.86437				0.88638	1.00927	0.98957
	0.82828		0.88626		0.82738				1.31332	1.27108	1.53584
	0.79691		1.18835		0.96252				0.75074	1.05837	0.60685
			0.94426		0.77406				1.03013	1.61621	0.61665
									0.97646	1.37121	1.0441
									1.11801	1.04157	1.38353
									1.04151	1.44297	0.58876
									1.04585	1.31415	1.28835
									1.06997	1.10982	0.60081
											1.21272
											0.75789
											1.22236
											0.94737
											1.14078
											1.09304
											0.88853
											0.95765
											1.50015
											1.01188
											1.00284
											1.20578
											0.69253

## Sheet: Fig4b
	Control shRNA	Control shRNA +BDNF	Control shRNA +BDNF +CHX	mtIF3 shRNA	mtIF3 shRNA +BDNF	mtIF3 shRNA +BDNF +CHX
	0.908907	0.936546	0.968938	0.824034	1.12054	1.049
	0.907774	1.28886	0.956716	1.03159	0.968324	0.996936
	0.97602	0.964207	0.808281	0.967656	0.89859	0.770979
	0.972028	1.07348	0.945774	1.11975	1.16386	0.920558
	0.942596	1.15425	0.905967	1.13128	0.94234	0.915613
	0.996613	1.21965	1.05762	1.13553	1.12962	1.09732
	1.04397	1.11557	1.17641	0.975269	1.04199	1.01001
	1.13458	1.02411	0.850555	1.01979	0.988816	1.12324
	1.03631	1.37675	1.02444	0.832878	1.11975	1.03498
	1.02135	1.24542	0.935528		0.960864	0.903309
	1.07658	1.10433	0.917053		0.945386	0.992385
	0.983269	1.16516			1.04909	0.996995

[truncated: 5 more sheets: Fig4d, Fig5c, Fig5e, FigS3b, FigS4]
